# Supplementary material for: A simple parasitological technique to increase detection of Strongyloides stercoralis in Bolivian primary health care system
Source: BMC Prim Care. 2022 Nov 17;23:284. doi: 10.1186/s12875-022-01888-4 (PMC9673357; doi:10.1186/s12875-022-01888-4)
Supplement: Supplementary file 1 — Additional file 1. DATASET CBBA_SS: file containing the digitised database of the questionnaires and laboratory records coded. [file 12875_2022_1888_MOESM1_ESM.xlsx]

## Sheet: DATASET CBBA_SS
CODIGO	APELLIDOS	NOMBRES	SEXO	EDAD	@2.2Hab_Dom	@2.5NE_Padre	@2.5NE_Madre	@2.8Animales_casa	@2.8.1N°_AD	@3.1Material_Casa	@3.2Agua_hogar	@3.3Disp_Exc	@4.1Baño_rio	@4.2PH_baño	@4.3LMDB	@4.4Jabon_LMDB	@4.5LMAC	@4.6Jabon_LMAC	@4.7LFAC	@4.8Camina_descalzo	@4.9zapatos_casa	@4.10Desparasitado_6m	CONSISTENCIA	COLOR	LINTERIA	MACROSCOPICO	DX_DIRECT	DIRECTO_1	DIRECTO_2	DIRECTO_3	DIRECTO_4	DIRECTO_5	DIRECTO_6	DIR_MULTI	DIR_PATOG	DIR_GR_PAR	DX_CON_RITCH	CONCENTRADO_1	CONCENTRADO_2	CONCENTRADO_3	CON_MULTI	CON_PATOG	CON_GR_PAR	DIR_SS	CON_SS	BAERMAN	DANCESCU2
28	GAVILLO GARCIA	ERLINDA	1	5	8	2	1	1	1	3	1	1	2	1	1	1	1	2	2	1	2	1	3	2	1	1	1	11	12	17	13	0	0	4	1	1	1	1	11	12	3	2	3	0	1	1	1
66	VARGAS RAMIREZ	ITZEL	1	8	4	3	2	1	2	1	1	1	2	1	1	2	2	2	3	3	1	2	3	2	0	0	1	10	0	0	0	0	0	1	1	1	1	1	10	12	3	2	3	0	1	1	0
67	SALAZAR QUISPE	WILBER	2	7	5	2	2	1	0	1	1	1	2	1	2	1	1	1	1	3	2	1	4	2	1	1	1	1	0	0	0	0	0	1	1	2	1	1	12	0	2	1	2	1	1	1	1
68	SALAZAR QUISPE	LISBANIA	1	5	4	3	2	1	2	1	1	1	3	1	1	3	2	3	1	2	2	2	3	2	1	1	1	1	13	0	0	0	0	2	1	2	1	1	13	12	3	1	2	1	1	1	1
72	VERDUGUEZ VALLEJOS	SONIA	1	11	5	2	2	0	0	1	1	1	2	1	2	2	2	2	2	3	2	2	3	2	1	1	1	1	13	0	0	0	0	2	1	2	1	1	4	12	3	2	2	1	1	1	1
80	VILLAFUERTEDIAZ	NIELS MIRVER	2	6	3	3	3	0	0	1	1	1	2	1	2	1	1	2	1	3	2	2	3	1	0	0	1	12	13	0	0	0	0	2	0	4	1	1	12	12	3	1	2	0	1	1	0
104	HUANCA MIRANDA	LIZBETH	1	6	5	3	2	1	2	1	1	1	2	1	2	1	1	1	1	1	1	2	3	2	0	0	1	1	10	7	12	17	0	5	3	3	1	1	7	10	3	3	3	1	1	1	1
109	TICONA	LEONARDO	2	7	4	2	2	1	1	3	1	2	2	1	2	2	1	2	1	2	2	2	3	2	0	0	1	1	10	12	17	13	0	5	1	3	1	1	10	11	3	3	3	1	1	1	1
115	CASTRO	MAYLI	1	7	5	4	3	0	0	1	1	2	3	1	2	2	1	1	2	3	2	1	3	2	1	1	1	1	2	7	13	0	0	4	3	2	1	2	7	13	3	2	2	1	0	1	1
130	SALAZAR	JHONATAN	2	10	6	2	2	1	1	1	1	1	2	1	2	2	3	3	3	2	2	2	3	1	1	1	1	10	7	0	0	0	0	2	2	3	1	10	7	0	2	2	3	0	0	1	0
131	VERDUGUEZ VALLEJOS	JHON	2	10	5	2	2	1	3	1	1	2	2	2	2	2	2	2	3	3	2	2	3	2	1	1	1	1	13	0	0	0	0	2	1	2	1	1	13	0	2	1	2	1	1	1	0
136	MARIACA ORELLANA	JHEFERSON	2	7	5	3	2	1	2	1	1	1	2	2	2	2	2	2	2	3	2	2	2	2	1	1	1	1	10	13	0	0	0	3	2	3	1	1	2	10	3	3	3	1	1	1	1
137	MARIACA ORELLANA	JHASEL	2	7	5	3	2	1	2	1	1	1	2	1	2	2	1	1	1	2	2	2	1	1	0	0	1	1	2	7	0	0	0	3	3	2	1	1	2	7	3	3	2	1	1	1	1
140	SALAZAR QUISPE	LIZETH JANETTHE	1	7	4	3	2	1	2	1	1	1	3	1	1	3	2	3	1	2	2	2	3	3	1	1	1	1	10	0	0	0	0	2	2	3	1	1	10	13	3	2	3	1	1	1	1
144	AGUILAR	ERLINDA	1	11	5	99	4	1	1	3	1	2	2	1	2	2	2	3	2	2	1	2	3	2	1	1	1	3	12	17	13	0	0	4	1	2	1	3	4	12	3	2	2	0	0	1	0
149	RUIZ SANCHEZ	BENITA	1	10	7	2	2	1	2	1	1	2	2	1	1	3	2	3	2	2	2	2	3	2	1	1	1	12	13	0	0	0	0	2	0	4	1	1	12	13	3	1	2	0	1	1	1
150	ALMANZA QUIROZ	EVER	2	11	6	2	1	1	1	1	1	2	2	2	2	3	2	3	3	3	2	2	3	2	0	0	1	3	0	0	0	0	0	1	1	2	1	3	7	0	2	2	2	0	0	1	0
154	QUISPE	JHON ALEX	2	8	8	2	2	1	3	1	1	1	2	1	2	2	2	2	2	3	2	1	3	2	1	1	1	11	7	12	0	0	0	3	2	3	1	1	7	12	3	2	2	0	1	1	1
160	QUISPE	LEONEL	2	6	3	2	2	1	2	1	1	1	2	2	2	2	2	2	2	3	2	1	3	2	1	1	1	1	2	7	13	0	0	4	3	2	1	1	2	7	3	3	2	1	1	1	0
164	MALDONADO	DARWIN	2	10	5	3	5	1	4	1	1	2	3	1	1	2	1	2	1	3	1	2	3	2	1	1	1	1	2	17	0	0	0	3	2	2	1	1	2	13	3	2	2	1	1	1	0
165	ENCINAS	GILMAR	2	9	4	2	1	1	1	1	1	2	2	2	2	2	2	2	2	2	2	1	3	2	1	1	1	1	3	4	13	0	0	4	3	2	1	3	2	4	3	3	2	1	0	1	0
167	SANCHEZ	JOSELIN	1	10	4	2	2	1	2	1	1	2	1	1	1	1	1	1	1	3	2	2	3	2	1	1	1	1	10	13	0	0	0	3	2	3	1	1	10	12	3	2	3	1	1	1	1
168	TORREZ TOCOCARI	WILDER	2	6	4	2	2	1	4	3	1	2	2	1	2	1	2	1	2	3	2	1	2	1	0	0	0	0	0	0	0	0	0	0	0	0	0	0	0	0	0	0	0	0	0	1	1
172	SAAVEDRA	SAYURI	1	8	3	2	2	1	1	3	2	3	2	1	2	2	2	2	2	3	1	1	3	2	1	1	1	1	10	13	0	0	0	3	2	3	1	1	10	13	3	2	3	1	1	1	1
176	BARRENECHEA CANO	CATALEYA REGINA	1	#NULL!	4	1	2	1	2	2	1	1	1	2	2	1	2	1	2	3	1	2	2	2	1	1	1	10	2	7	12	17	13	6	3	3	1	1	2	10	3	3	3	0	1	1	1
179	REYES TRUJILLO	MARIA LENNY	1	9	10	2	1	0	0	3	1	2	2	1	2	2	1	2	1	2	1	2	3	2	0	0	1	1	2	10	13	0	0	4	3	3	1	1	2	10	3	3	3	1	1	1	1
186	USTARIZ GARCIA	BRAYAN	2	8	5	2	2	0	0	1	1	2	2	2	2	2	2	2	2	3	2	2	3	2	1	1	1	1	8	12	13	0	0	4	2	3	1	1	10	12	3	2	3	1	1	1	1
187	USTARIZ GARCIA	MARVIN	2	10	5	2	2	0	0	1	1	2	2	1	1	1	2	1	2	3	2	2	2	1	0	0	1	1	12	13	0	0	0	3	1	2	1	1	12	13	3	1	2	1	1	1	1
188	USTARIZ GARCIA	ALEJANDRO	2	5	5	2	2	0	0	1	1	2	2	1	2	2	1	2	1	2	2	2	3	2	1	1	1	1	10	12	17	13	0	5	1	3	1	1	10	12	3	2	3	1	1	1	1
189	MONTAÑO VILLARROEL	BRITHANY	1	7	4	2	2	1	1	1	1	1	2	2	1	1	2	2	1	3	1	2	4	2	1	1	1	1	13	0	0	0	0	2	1	2	0	0	0	0	0	0	0	1	0	1	0
190	ZENTENO CHURA	ERLINDA	1	10	8	2	2	1	7	1	1	2	1	2	2	1	2	1	2	3	2	2	2	2	0	0	1	1	2	7	13	0	0	4	3	2	1	1	2	7	3	3	2	1	1	1	1
191	ZENTENO CHURA	JOSE MIGUEL	2	7	8	2	2	1	7	1	1	2	2	1	2	1	1	1	1	1	2	2	2	2	1	1	1	1	10	2	13	0	0	4	3	3	1	10	2	12	3	2	3	1	0	1	1
200	ALARCON	LICEIDA	1	7	3	2	2	1	1	3	2	2	2	2	2	2	1	2	2	3	2	2	3	2	1	1	1	1	10	0	0	0	0	2	2	3	1	1	2	10	3	3	3	1	1	1	1
202	VASQUEZ MENECES	CELINA	1	9	7	2	2	1	2	1	1	2	3	1	1	2	1	1	2	3	1	2	2	1	1	1	0	0	0	0	0	0	0	0	0	0	1	2	13	0	2	1	2	0	0	1	1
208	LUIZAGA ESPINOZA	DAVID	2	10	5	2	2	1	2	1	1	1	2	1	2	2	1	1	1	2	1	2	3	2	1	1	1	8	2	3	7	17	13	6	4	3	1	3	2	10	3	3	3	0	0	1	1
213	MACIAS VILLARROEL	ABIGAIL	1	10	3	2	2	1	1	1	1	2	2	1	1	1	1	1	1	3	1	2	2	2	0	0	1	2	3	13	0	0	0	3	2	2	1	1	2	3	3	3	2	0	1	1	1
222	LUIZAGA ESPINOZA	JUAN DANIEL	2	9	5	2	2	1	2	1	1	1	2	2	1	3	3	3	1	2	1	2	3	2	0	0	1	1	15	12	13	0	0	4	1	2	1	1	3	17	3	2	2	1	1	1	1
228	AGUILAR DE LA FUENTE	MAIDE	1	10	4	2	1	1	1	1	1	2	2	1	2	2	1	2	1	2	2	1	3	2	1	1	1	1	3	10	0	0	0	3	3	3	1	1	3	10	3	3	3	1	1	1	1
233	RIOS MONTES	JOSE IVAN	2	6	5	2	2	1	2	3	1	2	1	1	1	1	1	1	1	3	2	2	3	2	1	1	1	1	10	12	13	0	0	4	2	3	1	10	3	13	3	2	3	1	0	1	1
235	ZURITA AGUILAR	JESSICA	1	6	5	2	2	1	4	1	1	2	1	2	3	3	3	3	3	1	2	2	3	2	1	1	1	1	10	2	7	12	13	6	4	3	1	7	3	10	3	3	3	1	0	1	1
250	CABRERA LLANOS	JHANET	1	7	4	2	2	1	1	3	1	2	1	2	2	2	1	1	1	2	2	2	2	1	1	1	1	1	10	13	0	0	0	3	2	3	1	10	3	13	3	2	3	1	0	1	1
270	CANAVIRI CANAVIRI	ABIGAEL ALEJANDRA	1	9	7	2	2	1	1	1	1	2	2	1	1	1	2	3	2	3	2	2	2	1	1	1	1	1	3	13	0	0	0	3	2	2	1	1	3	13	3	2	2	1	1	1	1
275	PEDROZO SALAZAR	MARCO AURELIO	2	8	11	5	3	1	3	1	1	1	3	1	2	3	1	3	3	1	2	2	2	1	0	0	1	17	13	0	0	0	0	2	0	4	1	10	3	13	3	2	3	0	0	1	1
279	FLORES IBARRA	MAYTE	1	9	7	3	2	1	1	1	2	2	1	1	1	2	1	2	1	3	1	2	2	2	0	0	1	1	13	0	0	0	0	2	1	2	1	1	3	13	3	1	2	1	1	1	1
291	CABRERA LLANOS	EYNER	2	10	4	2	2	1	1	3	1	2	2	1	1	1	2	1	2	3	2	2	3	2	1	1	1	1	12	17	13	0	0	4	1	2	1	1	12	13	3	1	2	1	1	1	0
292	SERRANO DOMINGUES	JHOSELINE	1	10	5	2	2	1	2	3	1	2	2	1	1	3	2	3	2	2	2	1	2	1	0	0	1	1	10	13	0	0	0	3	2	3	1	1	10	13	3	2	3	1	1	1	1
295	FLORES SUNER	VIVIAN	1	9	5	3	3	1	4	1	1	1	2	1	2	3	1	3	2	3	1	2	3	1	0	0	1	13	0	0	0	0	0	1	0	4	1	13	0	0	1	0	4	0	0	1	1
297	LOPEZ MONTAÑO	BISMAR	2	7	8	2	2	0	0	1	1	1	2	1	2	2	2	2	2	3	1	2	3	2	1	1	1	1	10	17	13	0	0	4	2	3	1	1	10	13	3	2	3	1	1	1	1
36	JESUS COLQUE	BRANDON	2	9	4	3	2	1	2	1	1	1	2	1	1	2	2	3	1	2	2	1	2	2	1	1	1	10	13	0	0	0	0	2	1	1	1	1	10	12	3	2	3	0	1	1	1
39	MANCILLA FERREL	EDILSON	2	10	7	2	2	1	1	1	1	3	2	1	1	1	2	2	2	2	2	2	3	2	0	0	1	13	0	0	0	0	0	1	0	4	1	1	13	12	3	1	2	0	1	1	1
41	MAMANI TRIGO	ARIVALDO	2	11	2	2	2	0	0	1	1	1	2	1	1	1	1	1	2	3	1	2	4	2	1	1	1	11	13	0	0	0	0	2	1	1	1	11	13	12	3	1	1	0	0	0	0
56	ARCE CRUZ	CARLA	1	5	6	3	2	1	1	1	1	2	2	1	2	2	2	2	2	3	3	2	2	1	0	0	1	1	13	0	0	0	0	2	1	2	1	1	13	12	3	1	2	1	1	1	1
58	TOLA	JHOSMAR IRINEO	2	7	6	3	3	1	1	1	1	2	2	1	2	3	2	3	2	3	3	2	3	2	1	1	1	2	13	0	0	0	0	2	1	2	1	2	4	12	3	2	2	0	0	1	1
89	ORELLANA SLAZAR	JAIR ADEMAR	2	5	4	5	6	0	0	1	1	1	2	1	2	2	2	2	2	2	1	2	3	2	1	1	1	8	13	0	0	0	0	2	1	1	1	10	12	0	2	1	1	0	0	1	0
103	CUICO DAZA	EDGAR	2	6	6	2	2	1	3	1	1	1	2	2	1	1	2	2	1	2	1	2	2	2	0	0	1	14	13	0	0	0	0	2	0	4	1	13	0	0	1	0	4	0	0	1	0
57	CRUZ	ELDI LIA	1	7	5	3	3	1	3	1	1	2	2	2	2	2	1	2	2	3	2	1	2	1	0	0	1	13	0	0	0	0	0	1	0	4	0	0	0	0	0	0	0	0	0	0	0
1	CORO ALMENDRAS	NAHOMI JAZMIN	1	8	5	2	2	1	3	1	1	1	3	2	2	2	1	2	1	3	1	1	3	2	0	0	0	0	0	0	0	0	0	0	0	0	0	0	0	0	0	0	0	0	0	0	0
2	TELLEZ RIVERO	LIZETH	1	11	6	3	2	0	0	3	1	2	2	2	2	3	2	3	3	3	2	2	3	2	1	1	1	13	0	0	0	0	0	1	0	4	1	13	0	0	1	0	4	0	0	0	0
3	MORALES GARCIA	NANCY	1	10	5	2	2	1	1	1	3	2	2	1	1	2	1	1	2	2	2	2	3	2	0	0	1	13	0	0	0	0	0	1	0	4	0	0	0	0	0	0	0	0	0	0	0
4	ESPINOZA FERNANDEZ	BEYMAR	2	5	3	3	2	0	0	1	1	1	2	1	2	3	1	3	1	2	1	1	3	2	1	1	1	7	13	0	0	0	0	2	1	2	1	7	13	0	2	1	2	0	0	0	0
5	ALMANZA QUIROZ	ELIZABETH	1	6	6	2	1	1	1	1	1	2	2	2	3	3	2	3	2	3	1	1	3	2	0	0	1	2	11	12	13	0	0	4	2	3	1	11	12	13	3	1	1	0	0	0	0
6	ALMANZA QUIROZ	EVER	2	11	6	2	1	1	1	1	1	2	2	2	2	3	2	3	3	3	2	2	3	2	0	0	1	13	0	0	0	0	0	1	0	4	0	0	0	0	0	0	0	0	0	0	0
7	ALMANZA QUIROZ	ELISENDA	1	9	6	2	1	1	1	1	1	2	2	1	2	3	3	3	2	2	2	2	3	2	1	1	1	8	12	16	0	0	0	3	1	1	1	8	12	16	3	1	1	0	0	0	0
8	GARNICA LLANOS	DARWIN	2	6	8	3	2	1	5	1	1	2	2	2	2	2	2	2	2	3	2	1	3	2	0	0	0	0	0	0	0	0	0	0	0	0	0	0	0	0	0	0	0	0	0	0	0
9	ANDRADE CHOQUE	ARIANE	1	5	4	3	3	0	3	1	1	1	2	1	2	1	1	2	2	2	1	2	3	2	0	0	1	13	0	0	0	0	0	1	0	4	1	13	0	0	1	0	4	0	0	0	0
10	MAMANI MONTES	NOEL	2	9	6	3	2	0	0	1	1	1	2	1	2	1	1	1	2	3	2	2	2	1	1	1	1	13	0	0	0	0	0	1	0	4	0	0	0	0	0	0	0	0	0	0	0
11	ANDRADE	GISEL	1	6	4	3	3	0	3	1	1	1	2	1	2	1	1	2	2	2	1	2	3	2	0	0	1	13	0	0	0	0	0	1	0	4	1	13	0	0	1	0	4	0	0	0	0
12	MEJIA ACARAPI	ROSSIO	1	9	3	3	3	0	0	1	1	1	2	1	1	1	2	2	1	2	2	2	3	2	0	0	1	13	0	0	0	0	0	1	0	4	1	10	13	0	2	1	1	0	0	0	0
13	PINTO SANTANA	DELINA	1	7	4	3	1	1	1	1	1	1	2	1	1	3	2	3	2	2	1	1	2	1	0	0	0	0	0	0	0	0	0	0	0	0	0	0	0	0	0	0	0	0	0	0	0
14	COSSIO VARGAS	HELEN MELANY	1	7	5	2	2	0	0	1	1	2	2	1	1	1	1	1	2	2	2	2	3	2	0	0	1	13	0	0	0	0	0	1	0	4	1	13	0	0	1	0	4	0	0	0	0
15	PUMA CONDORI	NOELIA	1	11	4	3	3	1	3	3	1	2	2	1	1	2	2	3	2	3	1	2	3	2	0	0	1	13	0	0	0	0	0	1	0	4	1	13	0	0	1	0	4	0	0	0	0
16	GONZALES FLORES	ADRIAN	2	8	2	3	1	1	3	1	1	1	2	1	2	2	2	2	2	3	1	2	3	2	1	1	1	2	7	13	0	0	0	3	2	2	1	7	13	0	2	1	2	0	0	0	0
17	RODRIGUEZ MONTAÑO	ANTONI JHEYSON	2	5	4	2	2	0	0	1	1	1	3	1	1	2	1	2	1	2	2	1	3	2	0	0	0	0	0	0	0	0	0	0	0	0	1	10	13	0	2	1	1	0	0	0	0
18	CONDORI MUÑOZ	JUAN GIOVANNI	2	6	5	4	2	0	0	1	1	1	2	1	1	2	1	2	1	3	2	1	3	2	0	0	1	12	13	0	0	0	0	2	0	4	1	12	13	0	2	0	4	0	0	0	0
19	CONDORI MUÑOZ	JUAN YHAMIL	2	9	5	4	2	0	0	1	1	1	2	1	2	1	2	2	2	3	2	2	3	1	1	1	0	0	0	0	0	0	0	0	0	0	0	0	0	0	0	0	0	0	0	0	0
20	ALVAREZ	JHAMIL R.	2	9	4	5	5	0	0	1	1	1	2	1	1	2	1	2	1	1	1	2	3	2	0	0	1	13	0	0	0	0	0	1	0	4	1	13	0	0	1	0	4	0	0	0	0
21	PINTO SANTANA	ROLANDO	2	5	4	4	5	1	2	1	1	1	2	2	2	1	2	1	2	2	1	2	2	1	0	0	1	13	0	0	0	0	0	1	0	4	1	13	0	0	1	0	4	0	0	0	0
22	COSSIO VARGAS	MIJAIL	2	10	5	2	2	0	0	1	1	2	2	1	2	2	1	2	1	3	1	2	3	2	1	1	1	10	13	0	0	0	0	2	1	1	1	10	13	0	2	1	1	0	0	0	0
23	QUISPE ORTIZ	RICHARD	2	8	2	2	1	1	5	3	1	1	3	2	2	2	1	2	1	1	1	2	3	2	0	0	1	11	10	13	0	0	0	3	2	1	1	11	10	13	3	2	1	0	0	0	0
24	ALIAGA HERBAS	MILESSA FANNY	1	7	4	3	2	1	1	1	1	1	2	1	1	3	1	2	1	2	2	2	3	2	1	1	1	9	7	11	0	0	0	3	3	3	1	7	2	11	3	3	3	0	0	0	0
25	MAMANI QUISPE	JIMY	2	9	7	3	1	0	1	1	2	2	2	1	2	1	2	3	1	3	1	2	2	2	0	0	1	7	12	0	0	0	0	2	1	2	1	7	12	0	2	1	2	0	0	0	0
26	MAMANI QUISPE	JOSE MIGUEL	2	6	7	3	1	0	0	1	1	2	2	1	2	2	2	1	1	2	1	2	2	2	0	0	1	7	11	12	13	0	0	4	2	3	1	11	12	13	3	1	1	0	0	0	0
27	LOPEZ	NELSON	2	9	7	2	1	1	2	3	1	2	3	1	2	1	2	2	1	3	2	1	3	1	0	0	1	11	13	0	0	0	0	2	1	1	1	11	13	0	2	1	1	0	0	0	0
29	COSSIO COLQUE	HEYDI	1	5	5	3	3	0	0	1	1	1	2	1	2	9	2	2	1	2	2	2	3	1	0	0	1	13	0	0	0	0	0	1	0	4	1	13	0	0	1	0	4	0	0	0	0
30	FERNANDEZ PRADA	TAYRA MARIANE	1	5	4	3	1	1	1	1	1	1	3	1	1	2	1	2	1	2	2	1	2	1	0	0	0	0	0	0	0	0	0	0	0	0	0	0	0	0	0	0	0	0	0	0	0
31	HUANCA FLORES	ADALID	2	9	5	3	3	1	1	1	1	1	2	1	1	2	1	2	2	3	1	2	3	2	1	1	1	9	11	12	18	0	0	4	2	1	1	11	12	12	3	1	1	0	0	0	0
32	SOLIZ ACHALLA	ANDERSON	2	6	4	3	3	0	3	1	1	1	2	1	1	2	1	2	1	1	3	1	3	1	1	1	1	13	0	0	0	0	0	1	0	4	1	13	12	0	2	0	4	0	0	0	0
33	GAVILLO GARCIA	JUAN CARLOS	2	10	8	2	1	1	1	3	1	1	2	1	1	1	1	1	2	1	1	2	3	2	1	1	1	9	11	13	0	0	0	3	2	1	1	11	13	12	3	1	1	0	0	0	0
34	CAYLLANTE VEIZAN	ALAN	2	11	6	3	2	0	0	3	1	2	2	1	2	2	2	2	2	2	1	2	3	1	0	0	1	9	0	0	0	0	0	1	1	1	0	0	0	0	0	0	0	0	0	0	0
35	COLQUE MEJIA	NELVI	1	6	4	2	3	1	3	1	1	1	2	1	2	2	2	2	1	3	1	2	3	1	0	0	1	13	0	0	0	0	0	1	0	4	1	13	12	0	2	0	4	0	0	0	0
37	VARGAS PASTOR	JHAIR EDWIN	2	6	3	5	5	0	0	1	1	1	2	1	1	2	1	1	1	3	2	1	3	2	0	0	1	13	0	0	0	0	0	1	0	4	0	0	0	0	0	0	0	0	0	0	0
38	AREVALO FERNANDEZ	VANIA	1	6	10	2	2	0	0	1	1	1	2	2	2	1	2	1	3	3	1	1	3	2	0	0	0	0	0	0	0	0	0	0	0	0	0	0	0	0	0	0	0	0	0	0	0
40	MANCILLA FERREL	ELIZABETH	1	7	7	2	2	1	1	1	1	3	2	1	2	2	2	2	2	2	2	2	3	2	1	1	1	7	0	0	0	0	0	1	1	2	1	7	12	0	2	1	2	0	0	0	0
42	TOLA ZARDAN	CARMEN ROSA	1	9	3	2	1	1	2	1	1	1	2	1	1	2	1	2	1	3	1	2	3	1	0	0	1	10	0	0	0	0	0	1	1	1	1	10	12	0	2	1	1	0	0	0	0
43	MAMANI MENDOZA	JHON ALEX	2	9	3	2	2	0	0	1	1	2	2	1	1	1	1	3	1	2	2	1	2	1	0	0	1	13	0	0	0	0	0	1	0	4	1	13	12	0	2	0	4	0	0	0	0
44	JARRO BOLIVAR	NAYELI	1	5	4	2	2	0	0	1	1	1	2	2	1	3	1	3	2	2	1	1	3	2	1	1	0	0	0	0	0	0	0	0	0	0	0	0	0	0	0	0	0	0	0	0	0
45	JARRO BOLIVAR	JUAN DAVID	2	10	4	2	2	0	0	1	1	1	2	2	1	3	1	3	2	2	1	1	3	2	0	0	0	0	0	0	0	0	0	0	0	0	0	0	0	0	0	0	0	0	0	0	0
46	CUAQUIRA RODRIGUZ	NICOL	1	7	5	2	2	1	1	1	1	1	2	1	2	2	1	2	2	1	1	2	3	2	1	1	1	11	17	13	0	0	0	3	1	1	1	11	17	12	3	1	1	0	0	0	0
47	COLQUE MEJIA	JHOEL	2	8	4	2	3	1	3	1	1	1	2	1	1	2	1	2	1	2	2	2	3	2	1	1	1	12	13	0	0	0	0	2	0	4	1	12	13	12	3	0	4	0	0	0	0
48	ESTRADA RODRIGUEZ	MELANY	1	8	3	2	2	1	3	1	1	1	2	1	2	1	1	1	1	3	1	2	3	2	1	1	1	10	0	0	0	0	0	1	1	1	1	10	12	0	2	1	1	0	0	0	0
49	QUISPE CUSSI	SIXTO	2	6	4	3	2	1	3	1	1	1	2	2	3	2	2	2	2	1	1	2	3	2	1	1	1	10	0	0	0	0	0	1	1	1	1	10	12	0	2	1	1	0	0	0	0
50	ADUVIRI LLAVETA	GABRIEL	2	12	4	3	2	0	0	1	1	1	2	1	1	2	2	2	2	3	1	2	3	2	0	0	1	13	0	0	0	0	0	1	0	4	0	0	0	0	0	0	0	0	0	0	0
51	SAAVEDRA NOGALEZ	ANABEL FERNANDA	1	7	6	3	3	1	7	1	1	1	2	1	1	2	2	3	2	3	1	2	3	2	0	0	1	13	0	0	0	0	0	1	0	4	1	13	12	0	2	0	4	0	0	0	0
52	ORELLANA FLORES	INAHI	1	10	5	3	2	1	2	1	1	2	2	1	2	2	2	2	2	3	3	2	3	2	1	1	1	13	0	0	0	0	0	1	0	4	1	13	12	0	2	0	4	0	0	0	0
53	FLORES CRUZ	JUAN MANUEL	2	7	5	3	2	1	4	1	1	2	2	1	2	1	1	1	2	2	1	1	2	1	0	0	1	13	0	0	0	0	0	1	0	4	1	13	12	0	2	0	4	0	0	0	0
54	FLORES CRUZ	DAYNE	1	12	5	3	2	1	4	1	1	2	2	2	3	2	1	2	2	2	1	1	2	2	0	0	1	11	13	0	0	0	0	2	1	1	1	11	13	12	3	1	1	0	0	0	0
55	ARCE CRUZ	GABRIELA	1	9	6	3	2	1	1	1	1	2	2	1	1	2	2	1	1	3	1	2	2	2	0	0	1	13	0	0	0	0	0	1	0	4	0	0	0	0	0	0	0	0	0	0	0
59	PEREDO ROJAS	ELISSON	2	5	4	3	3	0	3	1	1	1	2	2	1	1	2	1	1	3	2	2	2	2	0	0	1	10	0	0	0	0	0	1	1	1	1	10	12	0	2	1	1	0	0	0	0
60	VARGAS ARAOZ	ANAHI NICOL	1	7	3	3	2	0	0	1	1	1	2	1	2	2	2	2	3	3	1	1	3	2	0	0	1	13	0	0	0	0	0	1	0	4	1	13	12	0	2	0	4	0	0	0	0
61	VIDAL SAAVEDRA	JHIMY MISAEL	2	6	6	2	3	1	4	1	1	1	2	2	2	2	3	2	1	3	2	2	3	2	1	1	1	7	0	0	0	0	0	1	1	2	1	7	12	0	2	1	2	0	0	0	0
62	VIDAL SAAVEDRA	MISHELLE	1	7	6	2	3	1	4	1	1	1	2	1	1	3	1	1	1	3	2	2	4	2	0	0	1	10	13	0	0	0	0	2	1	1	1	8	13	12	3	1	1	0	0	0	0
63	CUAQUIRA RODRIGUZ	JOSUE	2	8	5	2	2	1	1	1	1	1	2	1	2	2	1	1	2	2	1	2	2	1	0	0	0	0	0	0	0	0	0	0	0	0	1	10	12	0	2	1	1	0	0	0	0
64	QUISBERT GONZALES	EZEQUIEL	2	8	3	3	4	1	1	1	1	1	2	1	2	3	2	3	3	2	1	2	2	1	0	0	0	0	0	0	0	0	0	0	0	0	0	0	0	0	0	0	0	0	0	0	0
65	MERIDA ARANIBAR	ALEJANDRA	1	5	5	3	2	1	4	1	1	1	3	2	1	1	1	1	1	3	2	1	3	1	0	0	1	11	13	0	0	0	0	2	1	1	0	0	0	0	0	0	0	0	0	0	0
69	ALARCON DIAZ	ADELFRIED	2	8	9	99	2	0	0	1	1	1	2	1	1	2	1	1	1	3	1	2	3	1	1	1	1	10	11	12	17	13	0	5	2	1	1	10	11	12	3	2	1	0	0	0	0
70	GUZMAN SAAVEDRA	DIEGO	2	6	4	3	3	1	3	1	1	1	2	1	2	2	2	1	1	3	3	2	2	1	0	0	1	13	0	0	0	0	0	1	0	4	1	13	12	0	2	0	4	0	0	0	0
71	SAAVEDRA NOGALES	NANDER	2	11	6	3	3	1	7	1	1	1	2	1	1	2	2	3	2	3	1	2	3	2	1	1	1	9	13	0	0	0	0	2	1	1	1	13	12	0	2	0	4	0	0	0	0
73	MAMANI BELLIDO	MARIA BELEN	1	7	10	1	1	0	0	1	1	2	1	2	2	1	1	1	1	3	1	2	3	2	1	1	1	10	12	17	13	0	0	4	1	1	1	10	12	17	3	1	1	0	0	0	0
74	RODRIGUEZ LLAVETA	JHON EDUARDO	2	5	3	2	3	1	3	1	1	1	2	1	1	2	1	2	1	2	2	2	3	2	0	0	1	11	18	12	17	13	0	5	1	1	1	11	12	17	3	1	1	0	0	0	0
75	IBARRA SALAZAR	KEVIN	2	6	9	2	1	1	4	1	1	1	2	1	2	2	1	2	2	3	1	1	3	2	0	0	1	10	13	0	0	0	0	2	1	1	1	10	13	12	3	1	1	0	0	0	0
76	ROJAS BARRIOS	ORIANA	1	9	4	4	3	1	9	1	1	2	2	2	1	3	1	3	2	2	1	1	3	1	1	1	0	0	0	0	0	0	0	0	0	0	0	0	0	0	0	0	0	0	0	0	0
77	AGUILAR CASAS	RODRIGO	2	6	4	3	2	1	2	1	1	1	2	1	2	1	2	1	2	2	2	2	4	2	1	1	1	10	13	0	0	0	0	2	1	1	1	10	13	12	3	1	1	0	0	0	0
78	GARNICA MENECES	TANIA	1	9	6	3	2	1	5	1	1	2	2	1	2	2	2	2	#NULL!	2	2	1	3	2	0	0	0	0	0	0	0	0	0	0	0	0	0	0	0	0	0	0	0	0	0	0	0
79	MAMANI BELLIDO	SALOME	1	7	10	1	1	0	0	1	1	2	2	2	1	1	1	1	1	3	1	2	3	2	0	0	1	10	13	0	0	0	0	2	1	1	1	10	13	12	3	1	1	0	0	0	0
81	FUENTES ALANIZ	CHARLY	2	10	4	4	3	1	9	1	1	2	2	1	1	1	2	2	2	3	1	2	3	2	0	0	0	0	0	0	0	0	0	0	0	0	0	0	0	0	0	0	0	0	0	0	0
82	VEIZAGA ANTONIO	JHAMILE ALEJANDRA	1	6	6	3	3	1	3	1	1	1	2	1	1	1	1	2	1	3	1	2	2	2	0	0	0	0	0	0	0	0	0	0	0	0	0	0	0	0	0	0	0	0	0	0	0
83	VEIZAGA ANTONIO	CHRISTIAN ROLANDO	2	9	6	3	3	1	3	1	1	1	2	1	1	1	2	2	1	3	1	2	3	2	1	1	0	0	0	0	0	0	0	0	0	0	0	0	0	0	0	0	0	0	0	0	0
84	COSSIO	VICTORIA	1	7	5	4	3	1	1	1	1	1	2	1	2	2	1	2	1	3	2	1	2	2	1	1	1	10	13	0	0	0	0	2	1	1	1	10	13	12	3	1	1	0	0	0	0
85	MERIDA ARANIBAR	RIVALDO	2	11	4	2	2	1	2	1	1	1	2	1	1	1	1	1	2	3	1	2	3	2	1	1	1	10	11	13	0	0	0	3	2	1	1	10	12	0	2	1	1	0	0	0	0
86	VARGAS RAMIREZ	AXEL	2	11	4	3	3	1	3	3	1	2	3	2	1	3	2	2	2	3	1	2	2	2	0	0	1	10	0	0	0	0	0	1	1	1	1	10	13	12	3	1	1	0	0	0	0
87	HUARA CRUZ	JUAN CARLOS	2	6	5	2	2	1	2	1	1	1	2	2	2	1	1	1	1	3	1	1	2	2	0	0	1	10	11	0	0	0	0	2	2	1	1	10	11	12	3	2	1	0	0	0	0
88	ALVAREZ COLQUE	DARWIN	2	10	5	2	2	1	1	1	1	1	3	1	2	2	2	3	2	3	1	2	3	1	0	0	1	13	0	0	0	0	0	1	0	4	1	13	12	0	2	0	4	0	0	0	0
90	CHALU	ABRAHAM	2	7	5	3	2	0	0	1	1	2	3	2	1	1	1	3	1	2	1	1	3	2	1	1	1	13	0	0	0	0	0	1	0	4	1	13	12	0	2	0	4	0	0	0	0
91	ANTEZANA PARDO	WILSON	2	6	5	4	99	0	0	1	1	1	2	2	1	2	2	2	1	3	1	2	2	2	0	0	0	0	0	0	0	0	0	0	0	0	0	0	0	0	0	0	0	0	0	0	0
92	YUMO OLIVERA	JHOAN	2	6	4	3	2	0	0	1	1	1	2	1	3	3	3	3	2	2	2	2	2	2	1	1	1	2	0	0	0	0	0	1	1	2	1	2	12	0	2	1	2	0	0	0	0
93	GONZALES VARGAS	ANJHELI	1	5	9	3	2	1	2	1	1	1	2	2	2	2	1	2	2	3	1	1	3	2	1	1	1	3	10	12	17	13	0	5	2	3	1	3	10	12	3	2	3	0	0	0	0
94	JESUS COLQUE	JOSE LUIS	2	6	4	3	2	1	2	1	1	1	2	1	2	2	2	2	1	2	2	2	2	2	0	0	1	13	0	0	0	0	0	1	0	4	1	13	0	0	1	0	4	0	0	0	0
95	MARTINEZ	ABIGAIL	1	6	13	3	3	1	11	1	1	1	2	1	2	3	1	1	1	3	1	2	3	2	0	0	1	13	0	0	0	0	0	1	0	4	1	13	0	0	1	0	4	0	0	0	0
96	ROSALES	ELIZABETH	1	6	4	2	2	0	0	1	1	2	2	2	1	3	1	3	2	3	1	2	3	2	1	1	0	0	0	0	0	0	0	0	0	0	1	13	0	0	1	0	4	0	0	0	0
97	CALLATA MANUEL	JACQUELINE	1	6	4	3	2	0	0	1	1	1	2	1	1	2	1	3	1	3	1	2	2	2	1	1	1	13	0	0	0	0	0	1	0	4	1	13	0	0	1	0	4	0	0	0	0
98	PARDO FLORES	ERIKA MABEL	1	6	5	3	2	1	1	3	1	2	2	1	1	1	1	1	1	3	1	2	3	2	0	0	1	10	0	0	0	0	0	1	1	1	1	10	0	0	1	1	1	0	0	0	0
99	VASQUEZ FLORES	CRISTIAN ABEL	2	6	4	3	2	1	2	1	1	1	2	1	2	2	1	2	2	2	2	1	3	2	0	0	1	12	17	13	0	0	0	3	0	4	1	10	12	17	3	1	1	0	0	0	0
100	CALIZAYA REVOSO	JHON ELVIS	2	6	3	99	5	0	0	1	1	1	2	1	1	1	2	1	1	3	1	2	3	2	0	0	0	0	0	0	0	0	0	0	0	0	0	0	0	0	0	0	0	0	0	0	0
101	SAAVEDRA LOPEZ	GLORIA ESTEFANI	1	6	4	3	5	1	2	1	1	1	2	1	2	3	1	3	1	2	1	2	3	2	1	1	1	10	13	0	0	0	0	2	1	1	1	10	13	0	2	1	1	0	0	0	0
102	VELARDEZ SANDOVAL	AYLEN	1	7	4	5	2	0	0	1	1	1	2	1	1	1	1	1	2	3	1	2	3	2	0	0	1	10	13	0	0	0	0	2	1	1	1	10	13	0	2	1	1	0	0	0	0
105	ALVARADO ZURITA	GREYSS	1	6	10	3	2	1	1	1	1	2	2	1	1	1	1	1	1	1	1	2	3	2	1	1	1	10	12	17	13	0	0	4	1	1	1	10	12	17	3	1	1	0	0	0	0
106	ESTRADA RODRIGUEZ	MELANY	1	8	3	2	2	1	3	1	1	1	2	1	2	1	1	1	1	3	1	2	3	2	0	0	0	0	0	0	0	0	0	0	0	0	0	0	0	0	0	0	0	0	0	0	0
107	GARCIA SANCHEZ	URIEL	2	6	4	3	2	1	1	1	1	2	2	2	1	1	1	2	1	3	1	1	2	2	1	1	1	13	0	0	0	0	0	1	0	4	1	10	13	0	2	1	1	0	0	0	0
108	ACHU	EMILY	1	8	4	2	3	0	0	1	1	1	3	1	2	2	2	2	2	3	2	1	2	2	0	0	1	10	7	13	0	0	0	3	2	3	1	10	7	13	3	2	3	0	0	0	0
110	QUISPE	GLADYS	1	9	4	3	2	1	3	1	1	1	3	1	2	2	1	1	2	3	1	2	3	2	0	0	1	7	12	17	13	0	0	4	1	2	1	10	7	12	3	2	3	0	0	0	0
111	JANCO JAIMES	JOEL SEBASTIAN	2	6	6	5	2	1	2	1	2	1	2	1	1	1	1	2	1	3	1	2	2	1	0	0	0	0	0	0	0	0	0	0	0	0	0	0	0	0	0	0	0	0	0	0	0
112	AGUILAR	CLIVER	2	6	3	2	2	0	0	3	1	2	2	1	1	2	1	2	1	1	2	1	2	2	1	1	1	10	12	17	0	0	0	3	1	1	1	10	12	17	3	1	1	0	0	0	0
113	GOMEZ SANCHEZ	LIONEL	2	6	5	3	2	0	0	1	3	1	2	1	1	2	1	2	1	3	1	2	3	2	1	1	1	7	13	0	0	0	0	2	1	2	1	7	13	0	2	1	2	0	0	0	0
114	MACHICADO	LEYSI	1	6	6	3	2	1	2	1	1	2	3	1	1	1	1	1	1	2	1	2	2	2	1	1	1	13	0	0	0	0	0	1	0	4	1	13	0	0	1	0	4	0	0	0	0
116	RAMIREZ HINOJOSA	NEYS MARIA	1	8	2	2	2	0	0	1	1	1	3	2	1	1	1	1	1	3	2	1	2	1	0	0	1	4	13	0	0	0	0	2	1	2	1	4	13	0	2	1	2	0	0	0	0
117	SOLIZ	FLOR DE LIZ	1	6	4	3	3	1	1	1	2	2	2	1	1	1	1	1	1	3	1	1	2	1	0	0	1	10	0	0	0	0	0	1	1	1	1	10	0	0	1	1	1	0	0	0	0
118	CANO	FABRICIO	2	#NULL!	4	3	2	1	3	1	1	2	2	1	1	1	1	1	1	3	2	1	3	2	0	0	0	0	0	0	0	0	0	0	0	0	0	0	0	0	0	0	0	0	0	0	0
119	CANO	MAURICIO	2	7	4	3	2	1	3	1	1	2	2	2	2	2	2	2	2	2	2	1	3	2	1	1	0	0	0	0	0	0	0	0	0	0	0	0	0	0	0	0	0	0	0	0	0
120	BARREMECHEA ROJAS	HELEN	1	7	3	3	5	0	0	1	1	1	3	1	1	2	1	1	2	3	1	2	3	2	1	1	0	0	0	0	0	0	0	0	0	0	0	0	0	0	0	0	0	0	0	0	0
121	SEAS MAMANI	GISEL	1	#NULL!	4	4	2	1	2	1	1	1	2	2	3	3	2	3	2	3	1	1	3	2	1	1	1	10	11	13	0	0	0	3	2	1	1	10	13	0	2	1	1	0	0	0	0
122	GUEVARA BLANCO	LIZETH	1	7	5	2	1	0	0	1	1	2	2	2	2	1	1	2	2	2	2	1	3	2	0	0	1	13	0	0	0	0	0	1	0	4	1	13	0	0	1	0	4	0	0	0	0
123	CHALO PADILLA	LUDY	2	8	5	3	2	0	0	1	1	2	2	1	1	2	1	1	1	3	1	2	3	2	1	1	1	13	0	0	0	0	0	1	0	4	1	10	13	0	2	1	1	0	0	0	0
124	VERDUGUEZ	HELEN CAROL	1	10	5	3	3	0	0	1	1	1	2	1	2	1	2	1	2	3	1	2	3	2	1	1	0	0	0	0	0	0	0	0	0	0	1	13	0	0	1	0	4	0	0	0	0
125	IRIARTE	LEYDI	1	8	5	2	2	0	0	1	1	1	2	1	1	1	1	1	2	2	1	2	3	2	0	0	1	12	13	0	0	0	0	2	0	4	1	12	13	0	2	0	4	0	0	0	0
126	ARIAS	DERLIS	2	8	5	3	3	1	2	1	1	1	2	1	1	2	1	1	2	3	1	2	2	2	0	0	1	13	0	0	0	0	0	1	0	4	1	13	0	0	1	0	4	0	0	0	0
127	MARTINEZ CONDORI	NORIA	1	10	5	2	2	1	1	1	3	2	2	1	1	2	1	1	2	2	1	1	2	2	0	0	1	13	0	0	0	0	0	1	0	4	1	13	0	0	1	0	4	0	0	0	0
128	RUEDA ROMAN	JORGE	2	8	6	5	5	1	3	1	1	1	2	1	2	1	1	1	1	2	2	2	3	2	0	0	1	12	13	0	0	0	0	2	0	4	1	12	13	0	2	0	4	0	0	0	0
129	BALTAZAR	ELVER	2	7	8	3	2	1	1	1	1	1	2	1	2	2	2	2	1	3	1	2	4	2	1	1	1	10	7	12	13	0	0	4	2	3	1	10	7	12	3	2	3	0	0	0	0
132	BELTRAN	THALIANA	1	7	5	3	3	1	4	1	1	1	2	2	2	1	2	2	2	2	2	2	2	2	0	0	1	13	0	0	0	0	0	1	0	4	1	13	0	0	1	0	4	0	0	0	0
133	COLQUE	MARIA ELENA	1	6	6	2	2	0	0	1	1	1	2	1	1	1	1	1	1	3	2	2	3	2	1	1	0	0	0	0	0	0	0	0	0	0	1	2	0	0	1	1	2	0	0	0	0
134	GUZMAN CRUZ	LIZETH	1	6	3	99	1	0	0	1	1	2	2	2	1	1	1	1	1	3	1	1	3	2	1	1	1	10	12	17	13	0	0	4	1	1	1	10	12	17	3	1	1	0	0	0	0
135	ROJAS SOTO	NIKOL	1	5	4	4	5	1	2	1	1	1	2	1	1	1	1	1	1	2	1	2	2	2	1	1	1	13	0	0	0	0	0	1	0	4	1	12	13	0	2	0	4	0	0	0	0
138	BALTAZAR CACERES	ALEXANDRA	1	9	8	3	2	1	1	1	1	1	3	1	2	2	2	1	1	2	1	2	2	2	0	0	1	7	13	0	0	0	0	2	1	2	1	10	7	13	3	2	3	0	0	0	0
139	SALAZAR QUISPE	JHON LIMBER	2	9	4	3	2	1	2	1	1	1	2	2	2	2	2	2	2	3	2	2	3	2	1	1	1	13	0	0	0	0	0	1	0	4	1	2	13	0	2	1	2	0	0	0	0
141	ALCOBA GUTIERREZ	ANGUELIN	1	9	4	2	2	0	0	1	1	2	2	2	1	2	2	1	1	3	1	2	2	2	0	0	0	0	0	0	0	0	0	0	0	0	1	13	0	0	1	0	4	0	0	0	0
142	GAVILLO	MARIBEL	1	7	8	2	1	1	1	3	1	1	2	1	1	1	1	2	2	1	2	1	3	2	1	1	1	11	12	13	0	0	0	3	1	1	1	12	17	0	2	0	4	0	0	0	0
143	IRIARTE	JOSE	2	10	5	2	2	0	0	1	1	1	3	1	2	1	2	2	1	3	2	1	3	2	1	1	1	6	13	0	0	0	0	2	1	2	1	13	0	0	1	0	4	0	0	0	0
145	AGUILAR	ALICIA	1	13	5	99	2	1	1	3	1	2	2	1	1	2	1	2	1	2	1	2	2	1	0	0	1	7	13	0	0	0	0	2	1	2	1	2	7	13	3	2	2	0	0	0	0
146	AYCA	GLADIS	1	10	3	2	2	1	9	1	1	1	2	1	2	2	2	2	2	3	1	2	2	2	1	1	1	12	0	0	0	0	0	1	0	4	1	12	0	0	1	0	4	0	0	0	0
147	CACERES	JHACY	1	6	5	3	3	1	1	1	1	1	2	2	1	1	1	1	1	3	2	1	3	2	0	0	1	10	13	0	0	0	0	2	1	1	1	10	13	0	2	1	1	0	0	0	0
148	MAMANI CHALO	JUAN CARLOS	2	12	8	1	1	1	2	1	1	1	2	1	2	2	2	1	3	3	2	2	3	2	1	1	1	11	12	13	0	0	0	3	1	1	1	12	13	0	2	0	4	0	0	0	0
151	MAMANI FERRUFINO	NEYMAR	2	6	6	3	2	0	0	1	1	1	2	2	1	1	2	1	1	3	1	1	3	2	1	1	1	10	0	0	0	0	0	1	1	1	1	10	2	0	2	2	3	0	0	0	0
152	FLORES	NINEL	1	9	5	3	3	1	4	1	1	1	2	1	2	1	2	2	1	3	1	2	2	1	0	0	1	10	0	0	0	0	0	1	1	1	1	10	13	0	2	1	1	0	0	0	0
153	LUJAN	RAUL	2	6	2	5	5	0	0	1	1	1	2	1	2	1	1	1	1	2	2	2	3	1	0	0	0	0	0	0	0	0	0	0	0	0	0	0	0	0	0	0	0	0	0	0	0
155	TOLA	NATALY	1	8	5	99	3	1	1	1	1	1	3	1	1	2	1	1	2	3	1	2	3	2	1	1	0	0	0	0	0	0	0	0	0	0	0	0	0	0	0	0	0	0	0	0	0
156	HUANCA	LILIANA	1	10	5	3	3	1	1	1	1	1	2	1	1	1	1	1	2	3	1	2	2	1	0	0	1	14	13	0	0	0	0	2	0	4	1	13	0	0	1	0	4	0	0	0	0
157	TORREZ FLORES	AVRIL ANJHELY	1	8	5	3	3	0	0	1	1	1	2	1	1	1	1	2	1	3	1	2	3	1	0	0	1	13	0	0	0	0	0	1	0	4	1	13	0	0	1	0	4	0	0	0	0
158	GUEVARA	JOSE DAVID	2	7	6	2	1	0	0	3	1	1	2	2	2	2	2	2	3	3	2	2	3	2	1	1	1	12	13	0	0	0	0	2	0	4	1	2	12	13	3	1	2	0	0	0	0
159	GUEVARA	MARIA ESTHER	1	9	6	2	1	0	0	3	1	1	3	2	2	2	2	2	1	2	1	2	3	2	1	1	1	13	0	0	0	0	0	1	0	4	1	2	13	0	2	1	2	0	0	0	0
161	HUANCA	SONIA	1	8	5	3	2	0	0	1	1	1	2	1	2	1	2	2	1	2	1	2	1	1	0	0	1	7	13	0	0	0	0	2	1	2	1	7	13	0	2	1	2	0	0	0	0
162	VERDUGUEZ	MELANY	1	5	5	3	3	0	0	1	1	1	2	1	2	1	1	2	2	2	1	2	3	2	1	1	1	7	0	0	0	0	0	1	1	2	1	7	12	13	3	1	2	0	0	0	0
163	SEJAS MOYA	ANDI JHONATAN	2	7	3	3	3	0	0	1	1	2	2	1	1	1	1	1	1	3	2	2	3	2	1	1	1	10	13	0	0	0	0	2	1	1	1	10	13	0	2	1	1	0	0	0	0
166	COYO PORCO	CARLOS DANIEL	2	9	6	2	1	1	2	1	1	2	2	1	1	3	2	3	2	2	2	2	2	2	0	0	1	10	13	0	0	0	0	2	1	1	1	10	13	0	2	1	1	0	0	0	0
169	ARCE LEDEZMA	JHONATAN	2	9	3	3	2	0	0	1	1	1	2	1	2	2	2	1	2	3	1	2	3	2	1	1	1	10	13	0	0	0	0	2	1	1	1	10	13	0	2	1	1	0	0	0	0
170	RUIZ SANCHEZ	GUIDO	2	8	7	2	2	1	2	1	1	2	2	2	2	2	2	2	2	2	2	2	3	2	0	0	1	11	7	12	17	13	0	5	2	3	1	7	12	17	3	1	2	0	0	0	0
171	ENCINAS MAMANI	CINTHIA	1	10	4	2	1	1	1	1	1	2	2	2	2	2	2	2	2	2	2	1	3	1	0	0	1	12	17	13	0	0	0	3	0	4	1	7	12	17	3	1	2	0	0	0	0
173	SALAZAR MENDOZA	EDWIN	2	8	7	2	2	0	0	1	1	1	2	1	2	1	1	1	1	3	1	1	3	2	1	1	1	13	0	0	0	0	0	1	0	4	0	0	0	0	0	0	0	0	0	0	0
174	CAMACHO QUINTANILLA	MAYDA	1	11	10	3	2	1	2	1	1	1	2	1	2	3	2	3	3	2	2	2	2	2	0	0	1	10	12	17	13	0	0	4	1	1	1	10	11	12	3	2	1	0	0	0	0
175	RAMIREZ ARI	MAIBERT	2	6	2	3	99	0	0	1	1	1	3	1	1	1	2	2	1	3	1	2	3	2	1	1	1	11	4	12	17	13	0	5	1	3	1	11	4	12	3	2	3	0	0	0	1
177	VILLARROEL MONTAÑO	OSMAR	2	6	9	2	2	1	1	3	1	2	1	2	1	1	1	1	1	2	2	2	3	2	1	1	1	10	12	17	13	0	0	4	1	1	1	10	12	13	3	1	1	0	0	0	0
178	HUALLPA	JOEL	2	8	5	3	3	1	1	1	1	1	2	1	2	1	2	2	2	3	1	2	3	2	0	0	1	10	11	12	13	0	0	4	2	1	1	4	10	11	3	3	3	0	0	0	0
180	REYES TRUJILLO	MARY LAURA	1	5	10	2	1	0	0	3	1	2	2	1	1	1	1	1	1	2	2	2	3	1	0	0	1	10	0	0	0	0	0	1	1	1	1	10	0	0	1	1	1	0	0	0	0
181	OVANDO AYALA	BRANDON DENIS	2	6	8	2	2	1	4	3	1	2	2	2	1	3	1	3	2	3	1	1	3	2	1	1	1	13	0	0	0	0	0	1	0	4	1	13	0	0	1	0	4	0	0	0	0
182	OVANDO AYALA	BRAYAN DEIVIS	2	6	8	2	2	1	4	3	1	2	1	1	1	3	1	3	1	3	1	1	2	1	1	1	0	0	0	0	0	0	0	0	0	0	0	0	0	0	0	0	0	0	0	0	0
183	ROJAS SARABIA	GABRIELA	1	10	5	2	3	1	4	3	1	2	2	2	1	2	2	1	1	3	1	2	4	2	0	0	0	0	0	0	0	0	0	0	0	0	0	0	0	0	0	0	0	0	0	0	0
184	CARVAJAL BALLESTEROS	RONALD	2	8	4	2	2	1	4	3	1	2	1	2	2	1	1	1	1	3	1	2	3	2	1	1	1	8	12	13	0	0	0	3	1	1	1	10	12	13	3	1	1	0	0	0	0
185	CARVAJAL BALLESTEROS	SILVIA	1	9	4	2	2	1	4	3	1	2	3	2	1	1	1	1	1	3	1	2	3	2	1	1	1	10	13	0	0	0	0	2	1	1	1	10	13	0	2	1	1	0	0	0	0
192	SANABRIA AGUILAR	ALEXIA RIANA	1	#NULL!	5	5	5	1	6	1	1	2	2	1	2	3	2	3	2	1	1	1	2	1	0	0	1	8	11	13	15	0	0	4	2	1	1	10	11	13	3	2	1	0	0	0	0
193	ROCHA GUTIERREZ	JHOSMAR	2	#NULL!	4	3	2	1	1	1	1	1	2	1	2	3	1	2	2	2	2	1	3	2	1	1	1	10	7	13	0	0	0	3	2	3	1	10	7	12	3	2	3	0	0	0	1
194	GUTIERREZ DURAN	ROUSS AYELEN	1	#NULL!	4	2	2	1	1	1	1	1	2	2	2	2	2	2	1	3	2	2	2	1	0	0	1	10	13	0	0	0	0	2	1	1	1	10	13	0	2	1	1	0	0	0	0
195	ROCHA GUTIERREZ	BELINDA	1	#NULL!	4	2	2	0	1	1	1	1	1	1	1	2	1	2	1	2	2	1	2	1	0	0	0	0	0	0	0	0	0	0	0	0	0	0	0	0	0	0	0	0	0	0	0
196	MARIN PANOSO	MAXUEL	2	7	7	2	1	1	2	1	1	1	2	1	2	1	1	#NULL!	1	3	1	2	1	1	0	0	1	13	0	0	0	0	0	1	0	4	1	13	0	0	1	0	4	0	0	0	0
197	VELASQUEZ QUIROZ	LINETH	1	6	10	3	3	1	5	1	1	1	2	2	1	3	3	3	3	2	1	2	3	2	1	1	1	13	0	0	0	0	0	1	0	4	1	13	0	0	1	0	4	0	0	0	0
198	ARNEZ CHAMANI	JHEYSON	2	9	2	99	2	1	2	3	1	3	2	1	1	2	1	2	1	3	1	2	3	2	1	1	1	10	13	0	0	0	0	2	1	1	1	10	13	0	2	1	1	0	0	0	0
199	MARTINEZ ROSGUIDO	LILI NAYELI	1	9	8	3	2	0	0	1	1	1	2	1	2	1	2	2	2	3	1	1	2	2	1	1	1	10	11	13	0	0	0	3	2	1	1	10	13	0	2	1	1	0	0	0	0
201	TERRAZAS CARRILLO	JOSELINE	1	8	7	2	2	0	0	3	1	2	2	1	2	1	1	1	1	3	1	2	2	1	0	0	1	13	0	0	0	0	0	1	0	4	1	13	0	0	1	0	4	0	0	0	0
203	ECHEL	JACINTO	2	#NULL!	3	2	2	1	3	1	1	1	1	2	2	2	2	2	1	3	1	2	3	2	1	1	0	0	0	0	0	0	0	0	0	0	1	13	0	0	1	0	4	0	0	0	0
204	LIMACHI CACERES	NORELIZ ALEJANDRA	1	10	9	2	3	1	2	3	1	1	2	2	2	2	2	3	2	2	1	2	3	2	0	1	1	5	6	13	0	0	0	2	2	2	1	13	0	0	1	0	4	0	0	0	0
205	OVANDO SALAZAR	MARVIN	2	6	4	1	1	1	3	1	1	1	3	1	2	1	2	2	1	3	2	1	3	2	1	1	1	10	13	0	0	0	0	2	1	1	1	10	13	0	2	1	1	0	0	0	0
206	SOTEZ SALGUEDO	YAMIL	2	8	3	3	4	1	1	1	1	1	3	1	2	1	2	2	2	3	1	2	1	1	0	1	1	13	0	0	0	0	0	1	0	4	1	13	0	0	1	0	4	0	0	0	0
207	RODRIGUEZ SALAZAR	DAYANA	1	9	4	2	2	1	2	1	1	1	2	2	2	1	1	1	1	3	2	2	3	2	1	1	1	10	11	13	0	0	0	3	2	1	1	10	13	0	2	1	1	0	0	0	0
209	ROCHA SALAZAR	MAITE EVELYN	1	8	4	2	2	0	1	1	1	1	2	2	1	2	1	2	2	3	2	2	3	2	1	1	0	0	0	0	0	0	0	0	0	0	0	0	0	0	0	0	0	0	0	0	0
210	MAMANI QUISPE	JOSUE BLADIMIR	2	9	4	3	2	1	6	1	1	1	2	2	1	1	1	1	1	2	2	2	2	2	0	0	1	13	0	0	0	0	0	1	0	4	1	13	0	0	1	0	4	0	0	0	0
211	MAMANI GARCIA	CRISTIAN	2	10	5	3	3	1	3	1	1	2	2	1	2	3	1	3	1	2	1	2	3	2	0	0	1	8	13	0	0	0	0	2	1	1	1	10	13	0	2	1	1	0	0	0	0
212	MAMANI	VILMA	1	8	7	2	2	0	0	1	1	1	1	2	2	2	2	2	1	3	1	1	3	2	1	1	0	0	0	0	0	0	0	0	0	0	0	0	0	0	0	0	0	0	0	0	0
214	VIA VALENCIA	EYDAN GOEL	2	6	6	2	1	1	2	1	1	2	2	1	1	2	2	2	2	3	2	2	2	1	0	0	1	10	13	0	0	0	0	2	1	1	1	10	4	13	3	2	3	0	0	0	0
215	VIA VALENCIA	KEVIN	2	9	6	2	1	1	2	1	1	2	2	1	1	3	1	3	1	3	1	2	2	2	1	1	1	12	13	0	0	0	0	2	0	4	1	12	13	0	2	0	4	0	0	0	0
216	MAMANI COCA	ANGELY	1	10	6	2	2	1	1	1	1	1	2	2	1	1	3	3	1	3	1	2	3	2	1	1	1	7	13	0	0	0	0	2	1	2	1	7	13	0	2	1	2	0	0	0	0
217	MARZA RAMOS	FELIPE MANUEL	2	6	4	3	4	1	2	1	1	2	2	2	1	3	1	3	2	2	1	2	3	1	0	0	1	10	13	0	0	0	0	2	1	1	1	10	3	13	3	2	3	0	0	0	0
218	ROSALES QUISPE	YOVANA	1	9	4	2	2	0	0	1	1	2	3	1	2	2	1	2	2	3	1	2	3	2	1	1	1	10	0	0	0	0	0	1	1	1	1	3	13	10	3	1	2	0	0	0	0
219	TOACA LASTRA	HEMELY	1	7	5	3	2	0	0	1	1	2	3	2	2	2	2	2	1	2	1	2	3	2	0	0	1	13	0	0	0	0	0	1	0	4	1	2	13	3	3	1	2	0	0	0	0
220	ALANIS TORRICO	ALISON KRISTAL	1	7	8	3	2	1	5	1	1	2	2	1	1	2	1	1	2	2	2	2	2	1	0	0	0	0	0	0	0	0	0	0	0	0	0	0	0	0	0	0	0	0	0	0	0
221	ALANIS TORRICO	KRISTIN	1	#NULL!	8	3	2	1	5	1	1	2	2	1	1	2	1	1	2	2	2	1	2	1	0	0	0	0	0	0	0	0	0	0	0	0	0	0	0	0	0	0	0	0	0	0	0
223	MIRANDA GONZALES	ARON ABEL	2	9	5	5	5	1	6	1	1	2	3	1	1	1	1	1	1	3	1	2	3	2	1	1	1	13	0	0	0	0	0	1	0	4	1	3	13	0	2	1	2	0	0	0	0
224	VERA GUZMAN	MARY LUCIEN	1	9	10	3	5	0	0	1	1	1	2	1	1	3	2	3	2	2	1	2	3	2	0	0	1	13	0	0	0	0	0	1	0	4	1	3	13	0	2	1	2	0	0	0	0
225	AGUILAR DE LA FUENTE	JUAN DAVID	1	6	5	2	2	1	4	1	1	2	2	2	3	3	1	3	3	3	2	1	3	2	1	1	1	10	13	0	0	0	0	2	1	1	1	3	13	10	3	1	2	0	0	0	0
226	SANABRIA AGUILAR	AINE MALIN	1	7	5	5	5	1	6	1	1	2	2	1	2	1	1	1	3	3	2	1	3	1	0	0	1	13	0	0	0	0	0	1	0	4	1	3	13	0	2	1	2	0	0	0	0
227	VERA GUZMAN	MILENKA MELANY	1	8	10	3	5	0	0	1	1	1	2	1	1	2	1	2	1	3	1	2	2	1	0	0	1	12	13	0	0	0	0	2	0	4	1	3	13	12	3	1	2	0	0	0	0
229	IBAÑEZ CARRASCO	JOSUE	2	7	4	2	2	0	0	1	1	1	2	1	1	1	1	1	1	3	1	2	2	1	0	0	1	13	0	0	0	0	0	1	0	4	0	0	0	0	0	0	0	0	0	0	0
230	TOACA	HAIMY	1	8	4	2	2	0	0	1	1	2	2	1	1	2	1	1	2	2	2	2	3	2	1	1	1	13	0	0	0	0	0	1	0	4	1	3	13	4	3	1	2	0	0	0	0
231	TRIGO LOPEZ	BRANDON	2	9	4	2	3	1	3	1	1	1	2	2	2	2	1	2	1	2	1	2	3	2	1	1	1	12	13	0	0	0	0	2	0	4	1	3	13	12	3	1	2	0	0	0	0
232	QUISBERT BLANCO	ANA ABIGAIL	1	7	3	2	3	0	0	1	1	1	2	1	1	2	1	2	1	2	1	2	2	2	0	0	1	10	13	0	0	0	0	2	1	1	1	3	13	10	3	1	2	0	0	0	0
234	ZURITA AGUILAR	JUANA	1	8	5	2	2	1	4	1	1	2	1	2	3	3	3	3	3	1	2	2	2	1	0	0	1	12	13	0	0	0	0	2	0	4	1	3	13	12	3	1	2	0	0	0	0
236	FLORES CACERA	JHEYSON	2	8	16	2	2	1	4	1	1	1	3	2	2	2	1	1	2	3	2	2	3	2	1	1	1	12	17	0	0	0	0	2	0	4	1	3	13	12	3	1	2	0	0	0	0
237	GARCIA CHAMO	LIZBETH	1	6	5	2	2	1	7	1	1	1	3	1	2	1	2	1	1	2	1	1	2	2	0	0	1	10	13	0	0	0	0	2	1	1	1	3	13	10	3	1	2	0	0	0	0
238	GARCIA SAVEEDRA	RILMER	2	9	5	2	3	1	3	2	1	2	3	1	1	1	1	2	2	9	2	2	2	1	0	0	1	10	13	0	0	0	0	2	1	1	1	4	3	10	3	3	3	0	0	0	0
239	DUEÑAS MAMANI	CRISTHIAN	2	6	5	3	3	1	2	1	1	2	3	1	2	2	2	2	1	3	2	2	3	2	0	0	1	13	0	0	0	0	0	1	0	4	1	3	13	12	3	1	2	0	0	0	0
240	MONTAÑO DURAN	MARISOL	1	10	9	2	2	1	1	3	1	2	2	1	2	2	2	1	1	2	1	2	3	2	1	1	1	10	11	7	12	17	0	5	3	3	1	7	3	10	3	3	3	0	0	0	0
241	HINOJOSA	ANGIE	1	#NULL!	3	3	4	1	1	1	1	1	2	1	2	2	1	2	1	2	2	1	3	2	0	0	0	0	0	0	0	0	0	0	0	0	0	0	0	0	0	0	0	0	0	0	0
242	SAAVEDRA	LISBETH	1	6	4	2	1	0	0	3	1	2	3	1	2	3	1	3	3	1	1	2	3	2	1	1	1	10	13	0	0	0	0	2	1	1	1	3	13	10	3	1	2	0	0	0	0
243	LOPEZ TUPURRI	EFRAIN	2	9	6	3	2	0	0	3	1	2	2	1	2	2	2	2	2	2	1	2	2	1	0	0	0	0	0	0	0	0	0	0	0	0	1	3	13	0	2	1	2	0	0	0	0
244	ROJAS SALGUERO	KEYLA	1	8	3	2	2	1	3	1	1	1	2	1	2	1	2	1	1	3	1	1	2	1	0	0	0	0	0	0	0	0	0	0	0	0	0	0	0	0	0	0	0	0	0	0	0
245	SOLA VILLARROEL	ANABELLA	1	8	10	3	3	1	2	1	1	1	2	2	2	3	1	3	1	2	2	2	2	1	0	0	1	11	12	17	13	0	0	4	1	1	1	11	3	13	3	2	3	0	0	0	0
246	SALGUERO FERNANDEZ	DEINER	2	10	4	5	3	1	1	1	1	2	2	1	2	2	2	1	3	3	2	2	2	1	0	0	1	10	12	13	0	0	0	3	1	1	1	10	3	13	3	2	3	0	0	0	0
247	MALDONADO CORDOVA	CINTHIA	1	8	3	2	3	1	2	1	1	2	2	1	2	2	1	2	2	2	2	2	3	2	1	1	1	10	13	0	0	0	0	2	1	1	1	10	3	13	3	2	3	0	0	0	0
248	FLORES CACERA	DANIELA	1	8	16	2	2	1	4	1	1	1	2	1	1	1	1	1	2	3	2	2	3	2	1	1	1	10	7	12	13	0	0	4	2	3	1	10	3	13	3	2	3	0	0	0	0
249	PAREDES SALGUERO	RUTH MARGOTH	1	10	3	2	2	1	1	1	1	1	2	1	1	3	2	3	2	2	2	2	2	1	0	0	1	12	13	0	0	0	0	2	0	4	1	3	13	13	3	1	2	0	0	0	0
251	BALTAZAR CACERES	JHESMIN	2	#NULL!	8	3	2	1	1	1	1	1	3	1	2	2	2	1	1	2	1	2	3	2	0	0	1	10	7	13	0	0	0	3	2	3	1	10	3	13	3	2	3	0	0	0	1
252	ORELLANA MEJIA	RICHAR	2	10	5	2	1	1	2	3	1	2	1	1	1	2	1	2	1	3	1	1	3	2	1	1	1	11	13	0	0	0	0	2	1	1	1	3	13	12	3	1	2	0	0	0	0
253	VERA GUZMAN	JOSIAS	2	6	10	3	5	0	0	1	1	1	2	1	2	2	1	1	1	2	1	2	2	1	0	0	1	12	13	0	0	0	0	2	0	4	1	3	13	12	3	1	2	0	0	0	0
254	ZARDAN IQUIZE	YELTSIN	2	6	7	2	2	1	1	1	1	2	2	1	1	1	1	1	1	3	1	2	3	2	1	1	1	13	0	0	0	0	0	1	0	4	1	3	13	12	3	1	2	0	0	0	0
255	ARGOLLO QUINTANA	ANDREA	1	5	3	2	3	1	3	1	1	1	2	1	1	2	1	2	1	2	2	2	2	1	0	0	1	12	13	0	0	0	0	2	0	4	1	3	13	12	3	1	2	0	0	0	0
256	CONDORI VASQUEZ	JHAMIL	2	10	3	5	5	1	4	1	1	1	2	1	1	1	1	1	2	3	1	1	2	1	0	0	1	13	0	0	0	0	0	1	0	4	1	3	13	0	2	1	2	0	0	0	0
257	VARGAS ALBARRACIN	JESUS LEITO	2	10	5	3	2	1	2	1	1	2	2	1	2	3	2	2	3	3	1	2	2	1	0	0	1	17	13	0	0	0	0	2	0	4	1	3	13	13	3	1	2	0	0	0	0
258	ZARDAN IQUIZE	ERWIN	2	8	7	2	2	1	1	1	1	2	1	1	1	2	1	2	1	3	2	2	2	2	1	1	1	10	13	0	0	0	0	2	1	1	1	10	3	12	3	2	3	0	0	0	0
259	ROCHA APAZA	NINETH	1	10	7	3	2	1	4	1	1	1	2	2	1	1	1	1	1	2	2	2	3	2	1	1	1	10	13	0	0	0	0	2	1	1	1	3	13	10	3	1	2	0	0	0	0
260	CAYLLANTI SERRANO	JHAMIL ALEJANDRO	2	9	6	3	2	0	0	3	1	2	2	1	2	2	2	2	2	2	1	2	2	2	0	0	1	13	0	0	0	0	0	1	0	4	1	3	13	0	2	1	2	0	0	0	0
261	PUMA CONDORI	DIEGO FERNANDO	2	#NULL!	4	3	3	1	3	3	1	2	2	2	2	2	1	2	1	2	1	2	3	2	0	0	1	12	13	0	0	0	0	2	0	4	1	3	13	12	3	1	2	0	0	0	0
262	YUCRA FLORES	ERWIN	2	9	4	4	2	1	2	1	1	1	2	1	1	1	1	1	2	3	1	2	3	2	1	1	1	10	11	12	13	0	0	4	2	1	1	10	3	12	3	2	3	0	0	0	0
263	MAMANI TERAN	IVER	2	6	6	3	1	0	1	1	2	2	1	1	1	2	1	2	3	3	1	1	3	1	1	1	1	10	12	17	13	0	0	4	1	1	1	10	3	13	3	2	3	0	0	0	0
264	CORIA TAQUI	JHAMIL	2	7	4	2	2	1	1	1	1	1	2	1	1	2	1	2	1	2	2	2	2	2	0	0	1	7	13	0	0	0	0	2	1	2	1	3	13	7	3	1	2	0	0	0	0
265	ROMERO TARDIO	NURIA	1	8	3	2	2	1	3	1	1	1	3	1	1	1	1	1	1	3	2	2	3	2	1	1	0	0	0	0	0	0	0	0	0	0	1	10	3	0	2	2	3	0	0	0	0
266	APAZA VIDAL	JHUSVER	2	8	5	2	2	1	2	1	1	1	2	2	1	1	1	1	2	3	2	1	3	1	0	0	1	12	13	0	0	0	0	2	0	4	1	11	3	13	3	2	3	0	0	0	0
267	GARCIA MOLINA	LISBETH	1	9	5	2	2	1	2	1	1	1	1	2	1	2	2	2	1	3	1	1	2	1	0	0	1	11	7	13	0	0	0	3	2	3	1	11	3	12	3	2	3	0	0	0	0
268	CONDORI MOSQUEZ	OMAR	2	9	4	1	1	1	3	1	1	1	2	1	2	3	2	1	9	3	2	2	2	1	0	0	1	2	13	0	0	0	0	2	1	2	1	2	3	0	2	2	2	0	0	0	0
269	ALVIS	JAIR	2	9	5	3	2	0	0	1	3	1	2	1	2	2	1	2	2	3	2	2	3	2	1	1	1	9	12	17	13	0	0	4	1	1	1	3	13	13	3	1	2	0	0	0	0
271	COPA PUQUIMIA	LUIS GUSTAVO	2	8	4	5	5	0	0	2	1	1	2	1	2	3	2	3	3	2	1	2	2	1	0	0	1	10	12	13	0	0	0	3	1	1	1	10	3	13	3	2	3	0	0	0	0
272	ROMERO PATIÑO	LUIS FERNANDO	2	6	4	2	2	0	0	1	1	2	1	1	1	3	1	3	1	3	1	1	3	2	1	1	0	0	0	0	0	0	0	0	0	0	0	0	0	0	0	0	0	0	0	0	0
273	SIANCAS CITA	MILTON	2	8	2	3	3	0	0	1	1	1	1	1	2	1	3	3	1	1	1	2	3	2	1	1	0	0	0	0	0	0	0	0	0	0	0	0	0	0	0	0	0	0	0	0	0
274	RODAS AGUILAR	EVELIN	1	9	5	2	3	1	4	3	1	2	2	2	1	3	1	2	1	2	2	1	3	2	1	1	0	0	0	0	0	0	0	0	0	0	0	0	0	0	0	0	0	0	0	0	0
276	ROJAS CORDOVA	FERNANDA	1	10	3	2	2	1	2	1	1	1	2	1	2	2	1	2	1	2	2	2	3	2	1	1	1	10	2	0	0	0	0	2	2	3	1	10	3	0	2	2	3	0	0	0	0
277	PEDROZO SALAZAR	MARIA LIZ	1	10	11	5	3	1	3	1	1	1	2	2	2	2	2	3	2	2	2	2	2	1	0	1	1	5	6	12	13	0	0	3	2	2	1	3	13	12	3	1	2	0	0	0	0
278	ARMAS SALDAÑA	JHAMIL	2	9	5	2	2	1	4	1	1	2	2	1	1	2	1	2	1	3	2	2	2	1	0	0	1	10	13	0	0	0	0	2	1	1	1	3	13	10	3	1	2	0	0	0	0
280	DIAZ	CAMERON	1	5	8	3	2	1	1	1	1	1	3	1	1	2	1	2	1	2	2	1	2	1	0	0	1	13	0	0	0	0	0	1	0	4	1	3	13	0	2	1	2	0	0	0	0
281	DIAZ	BRUNO	2	8	8	3	2	1	1	1	1	1	2	2	1	3	2	2	2	2	2	1	3	2	0	0	1	13	0	0	0	0	0	1	0	4	1	3	13	0	2	1	2	0	0	0	0
282	GUTIERREZ	PAOLO	2	#NULL!	2	2	2	1	1	3	2	2	3	2	2	2	1	2	1	1	1	2	3	2	1	1	1	1	10	2	6	0	0	4	4	3	1	2	3	10	3	3	3	1	0	0	0
283	MAMANI	JHASSEL	2	7	2	3	3	0	0	1	1	1	2	1	2	2	1	2	1	2	1	1	1	1	0	0	0	0	0	0	0	0	0	0	0	0	1	3	13	0	2	1	2	0	0	0	0
284	GUTIERREZ	FERNANDA	1	#NULL!	5	2	2	0	0	1	1	2	2	2	2	1	1	1	1	2	2	2	2	1	0	0	0	0	0	0	0	0	0	0	0	0	0	0	0	0	0	0	0	0	0	0	0
285	MONTAÑO FELIX	SHEILA	1	9	3	2	3	1	2	1	1	2	2	1	1	1	1	1	1	3	2	2	3	2	0	0	1	12	13	0	0	0	0	2	0	4	1	3	13	12	3	1	2	0	0	0	0
286	HINOJOSA SEANCAS	MAYLI	1	#NULL!	4	3	2	1	3	1	1	2	2	1	2	2	2	3	3	2	2	1	3	1	0	0	1	13	0	0	0	0	0	1	0	4	1	3	13	7	3	1	2	0	0	0	0
287	GONZALES MASIAS	ADNER DAVID	1	9	6	1	1	1	2	1	1	2	2	1	1	2	1	2	1	2	2	1	2	2	0	0	1	7	13	0	0	0	0	2	1	2	1	3	13	7	3	1	2	0	0	0	0
288	AYNE VARGAS	YESSICA	1	9	5	2	2	0	0	1	1	2	2	1	2	1	2	2	2	2	1	1	2	1	1	1	1	2	13	0	0	0	0	2	1	2	1	2	13	3	3	1	2	0	0	0	0
289	ALANOCA IMPA	BRANDON	2	9	4	3	2	1	6	1	1	1	2	1	1	1	1	1	1	2	2	1	2	1	0	0	1	13	0	0	0	0	0	1	0	4	1	3	13	0	2	1	2	0	0	0	0
290	ALANIS CHAMO	MARI IVONNE	1	9	5	2	1	1	1	1	1	2	3	2	1	2	2	3	9	3	2	2	2	2	1	1	1	10	3	2	13	0	0	4	3	3	1	2	3	10	3	3	3	0	0	0	0
293	FERNANDEZ PICACHURI	DORIAN ELIAS	2	8	4	5	5	1	1	1	1	1	2	1	1	1	1	1	1	3	2	2	3	2	1	1	1	10	12	13	0	0	0	3	1	1	1	10	12	13	3	1	1	0	0	0	0
294	FERNANDEZ VARGAS	NAJHELY	1	9	7	2	2	1	1	1	1	2	2	1	2	2	2	2	2	2	2	2	1	2	1	1	0	0	0	0	0	0	0	0	0	0	0	0	0	0	0	0	0	0	0	0	0
296	VILLARROEL MIRANDA	EVELIN	1	9	6	2	4	0	0	1	1	1	2	2	1	1	1	1	1	2	1	2	2	1	0	0	1	10	13	0	0	0	0	2	1	1	1	10	13	0	2	1	1	0	0	0	0
298	AYNE VARGAS	JHENNY	1	6	5	2	2	0	0	1	1	2	3	2	2	3	2	3	2	3	2	2	3	2	1	1	0	0	0	0	0	0	0	0	0	0	1	13	0	0	1	0	4	0	0	0	0
299	PEREDO SERRANO	ANDI ROYER	2	7	4	1	1	1	3	1	1	1	2	1	2	2	2	2	2	3	1	2	3	1	0	0	1	2	13	0	0	0	0	2	1	2	1	2	13	0	2	1	2	0	0	0	0
300	SOLIZ LLANOS	LINETH	1	5	6	4	4	1	1	1	1	1	2	1	2	9	2	2	1	2	2	2	2	1	0	0	1	13	0	0	0	0	0	1	0	4	1	13	0	0	1	0	4	0	0	0	0
301	SOLIZ LLANOS	ROSETT	1	10	6	4	4	1	1	1	1	1	2	1	2	9	2	2	1	2	2	2	3	2	1	1	1	13	0	0	0	0	0	1	0	4	1	13	0	0	1	0	4	0	0	0	0
302	VILA TORRICO	JHON CLISMARK	2	10	6	5	3	1	2	1	1	1	2	1	2	3	2	2	3	3	1	2	2	1	0	0	1	10	13	0	0	0	0	2	1	1	1	10	12	13	3	1	1	0	0	0	0
303	HUMERES BALCERAS	KAREN	1	7	6	3	2	0	0	1	1	1	2	1	1	2	1	2	1	1	1	2	3	2	1	1	1	14	12	13	0	0	0	3	0	4	1	16	12	13	3	0	4	0	0	0	0
304	JARPA VILLARROEL	DEYHANIRA	1	9	10	3	3	1	3	1	1	1	2	1	2	1	2	1	1	3	1	2	1	1	0	0	0	0	0	0	0	0	0	0	0	0	0	0	0	0	0	0	0	0	0	0	0
